# Supplementary material for: Demographic factors associated with joint supplement use in dogs from the Dog Aging Project
Source: Front Vet Sci. 2022 Jul 26;9:906521. doi: 10.3389/fvets.2022.906521 (PMC9361857; doi:10.3389/fvets.2022.906521)
Supplement: Supplementary Table S1 — Logistic regression parameters, p-values, and odds ratios from all analyses. [file Table_1.XLSX]

## Sheet: Joint supp effects
Age- glm
	Estimate	Std. Error	z value	Pr(>|z|)								Breed effects (American pitbull terrier as reference)
(Intercept)	-1.20797	0.0273512	-44.1651	0		Age- OR	CI 2.5	C1 97.5
Age	0.103105	0.00313079	32.9325	7.52962e-238		1.10861	1.1018365 1.1154425						Estimate	Std. Error	z value	Pr(>|z|)				OR	0.025	0.975
												(Intercept)	-0.271934	0.191589	-1.41936	0.155794			Australian cattle dog	0.94436	0.57092	1.56342
												Australian cattle dog	-0.0572481	0.256614	-0.22309	0.823465			Australian shepherd	1.08224	0.71062	1.65614
Weight												Australian shepherd	0.07903	0.215433	0.366842	0.713737			Beagle	0.821646	0.512956	1.31846
	Estimate	Std. Error	z value	Pr(>|z|)		Weight-OR	CI 2.5	C1 97.5				Beagle	-0.196445	0.240465	-0.816939	0.413963			Bernese mountain dog	0.984375	0.573617	1.68829
(Intercept)	-0.914298	0.0258563	-35.3608	6.85198e-274		1.0096	1.00873	1.01046				Bernese mountain dog	-0.0157484	0.274946	-0.057278	0.954324			Border collie	1.43438	0.925409	2.23412
data$dd_weight_lb	0.00955128	0.000436559	21.8786	4.15821e-106								Border collie	0.360729	0.224466	1.60705	0.108043			Boston terrier	0.529817	0.316063	0.883991
												Boston terrier	-0.635225	0.261931	-2.42516	0.0153017			Boxer	1.04264	0.651323	1.67396
												Boxer	0.0417561	0.240451	0.173657	0.862135			Cavalier king charles spaniel	0.994737	0.612948	1.61776
												Cavalier king charles spaniel	-0.00527706	0.247228	-0.0213449	0.982971			Chihuahua	0.515337	0.320503	0.828196
												Chihuahua	-0.662933	0.241798	-2.74168	0.00611254			Cocker spaniel	1.08193	0.65252	1.79725
Pure/mixed glm (purebreed as reference)												Cocker spaniel	0.0787425	0.258095	0.30509	0.760297			Dachshund	0.686353	0.443063	1.06672
	Estimate	Std. Error	z value	Pr(>|z|)		Mixed breed	CI 2.5	C1 97.5				Dachshund	-0.376363	0.223753	-1.68205	0.09256			Doberman Pinscher	1.38859	0.843932	2.29403
(Intercept)	-0.271229	0.0175151	-15.4854	4.35063e-54		0.73389	0.698792	0.770725				Doberman Pinscher	0.328287	0.25475	1.28866	0.197516			English springer spaniel	0.915698	0.555381	1.51098
Mixed breed	-0.309397	0.0249946	-12.3786	3.4147e-35								English springer spaniel	-0.088069	0.254953	-0.345433	0.729769			French bulldog	0.663624	0.393862	1.11437
												French bulldog	-0.41004	0.264886	-1.54799	0.121625			German shepherd	1.39939	0.931733	2.11325
												German shepherd	0.336037	0.208467	1.61194	0.106975			German shorthaired pointer	0.774849	0.462012	1.29737
Ever overweight (normal as reference)												German shorthaired pointer	-0.255087	0.262988	-0.969955	0.332069			Golder retriever	1.24333	0.843606	1.84333
	Estimate	Std. Error	z value	Pr(>|z|)		everoverweight	CI 2.5	C1 97.5				Golder retriever	0.217789	0.19889	1.09502	0.273507			Great dane	1.05895	0.649935	1.72942
(Intercept)	-0.523811	0.0151898	-34.4845	1.36861e-260		1.48856	1.40878	1.57284				Great dane	0.0572768	0.249308	0.229743	0.818291			Greyhound	1.21762	0.748906	1.98625
as.factor(df_ever_overweight)1	0.39781	0.0281022	14.1558	1.71922e-45								Greyhound	0.196899	0.248478	0.792417	0.428118			Havanese	0.544207	0.330175	0.894572
												Havanese	-0.608425	0.253859	-2.39671	0.0165431			Jack russell terreier	0.648707	0.38304	1.09417
												Jack russell terreier	-0.432774	0.267313	-1.61898	0.105452			Labrador retriever	1.38002	0.93824	2.04202
Sex (male reference)												Labrador retriever	0.322097	0.197875	1.62778	0.103571			Minature schnauzer	0.710041	0.439002	1.14893
	Estimate	Std. Error	z value	Pr(>|z|)		Sex	CI 2.5	C1 97.5				Minature schnauzer	-0.342433	0.24506	-1.39734	0.162311			Pembroke welsh corgi	0.768293	0.477758	1.23704
(Intercept)	-0.419721	0.0175787	-23.8766	5.35947e-126		0.98813	0.941026	1.03759				Pembroke welsh corgi	-0.263585	0.242333	-1.0877	0.27673			Pomeranian	0.591549	0.335459	1.03341
Female	-0.0119414	0.0249197	-0.479196	0.631799								Pomeranian	-0.52501	0.286428	-1.83296	0.0668086			Poodle	0.684975	0.449401	1.04845
												Poodle	-0.378373	0.215697	-1.75419	0.0793974			Pug	0.645492	0.396488	1.05028
												Pug	-0.437743	0.248133	-1.76415	0.0777068			Shetland sheepdog	1.3475	0.824866	2.20989
Spay/neuter (intact reference)												Shetland sheepdog	0.298251	0.251051	1.18801	0.23483			ShihTzu	0.511489	0.312203	0.835959
	Estimate	Std. Error	z value	Pr(>|z|)		Neuter	CI 2.5	C1 97.5				ShihTzu	-0.670429	0.250853	-2.6726	0.00752661			Siberian husky	0.9625	0.588619	1.57633
(Intercept)	-0.336861	0.0483235	-6.97096	3.14774e-12		0.909304	0.824575	1.0032				Siberian husky	-0.0382212	0.250936	-0.152314	0.878939			West highland white terrier	0.640625	0.375999	1.0863
as.factor(dd_spayed_or_neutered)True	-0.0950755	0.0500148	-1.90095	0.0573089								West highland white terrier	-0.445311	0.270188	-1.64815	0.0993209			Yorkshire terrier	0.673986	0.411188	1.10377
												Yorkshire terrier	-0.394545	0.251514	-1.56868	0.116722
Owner degree (high school reference)
	Estimate	Std. Error	z value	Pr(>|z|)		owner degree	CI 2.5	C1 97.5
(Intercept)	-0.349904	0.0273321	-12.8019	1.59946e-37		0.946377	0.884423	1.01273
Bachelor's	-0.0551142	0.0345588	-1.59479	0.110758		0.884928	0.824672	0.949612
Master's	-0.122249	0.0359864	-3.39709	0.000681056		0.87407	0.80598	0.947823
Professional/Doctorate	-0.134595	0.0413533	-3.25476	0.00113489
Owner age (18-24 reference)												Combined model (owner effects)
	Estimate	Std. Error	z value	Pr(>|z|)									Estimate	Std. Error	z value	Pr(>|z|)
(Intercept)	-0.855428	0.116501	-7.34269	2.09336e-13		owner age	CI 2.5	C1 97.5				(Intercept)	-0.926338	0.122053	-7.58964	3.20799e-14
25-34	0.200021	0.122115	1.63797	0.101427		1.22143	0.964272	1.55702				as.factor(od_age_range_years)2	0.231162	0.123134	1.87732	0.0604744
35-44	0.432505	0.120938	3.57626	0.000348539		1.54111	1.21955	1.96018				as.factor(od_age_range_years)3	0.451825	0.122038	3.70233	0.000213627
45-54	0.366244	0.120167	3.04779	0.00230529		1.44231	1.14313	1.83182				as.factor(od_age_range_years)4	0.369455	0.121219	3.04783	0.00230497
55-64	0.458103	0.119003	3.8495	0.000118359		1.58107	1.25606	2.00363				as.factor(od_age_range_years)5	0.453945	0.120023	3.78217	0.00015547
65-74	0.581359	0.119363	4.8705	1.11313e-06		1.78847	1.41979	2.26801				as.factor(od_age_range_years)6	0.579068	0.120594	4.80177	1.57266e-06
75 and older	0.469393	0.12923	3.63223	0.000280983		1.59902	1.24443	2.06614				as.factor(od_age_range_years)7	0.477311	0.130648	3.65342	0.000258766
												owner_degreeBachelor's	-0.0263172	0.0350454	-0.750945	0.452686
												owner_degreeMaster's	-0.104213	0.0365821	-2.84874	0.00438923
												owner_degreeProfessional/Doctorate	-0.109464	0.0419987	-2.60637	0.0091507
Owner income (<20k reference)												as.factor(de_home_area_type)2	0.0470634	0.0344631	1.36561	0.17206
	Estimate	Std. Error	z value	Pr(>|z|)								as.factor(de_home_area_type)3	0.133568	0.0415131	3.21748	0.00129321
(Intercept)	-0.387766	0.0939925	-4.1255	3.69938e-05		ownerincome	CI 2.5	C1 97.5				as.factor(df_primary_diet_component)2	-0.163516	0.0645301	-2.53395	0.0112784
$20,000 - $39,999	-0.089798	0.10755	-0.834944	0.403749		0.914116	0.740853	1.12955				as.factor(df_primary_diet_component)3	0.515978	0.105037	4.91235	8.9993e-07
$40,000 - $59,999	-0.0971921	0.102396	-0.949178	0.34253		0.907382	0.742959	1.11014				as.factor(df_primary_diet_component)4	0.660012	0.0688727	9.58307	9.42007e-22
$60,000 - $79,999	-0.0333185	0.101029	-0.329791	0.741558		0.96723	0.794117	1.18024				as.factor(df_primary_diet_component)5	-0.143958	0.122844	-1.17188	0.241245
$80,000 - $99,999	-0.0598999	0.101231	-0.591718	0.554039		0.941859	0.772976	1.14973				as.factor(df_primary_diet_component)6	0.408277	0.0627087	6.51068	7.48091e-11
$100,000 - $119,999	0.0536714	0.100962	0.531602	0.595001		1.05514	0.86641	1.28735				as.factor(df_primary_diet_component)7	1.31505	0.117746	11.1685	5.81356e-29
$120,000 - $139,999	-0.0328816	0.104093	-0.315887	0.752088		0.967653	0.789651	1.18777				as.factor(df_primary_diet_component)98	0.47494	0.0926553	5.12588	2.96145e-07
$140,000 - $159,999	-0.0759232	0.105728	-0.7181	0.472696		0.926887	0.753929	1.14132
$160,000 - $179,999	-0.0922093	0.110679	-0.833126	0.404774		0.911914	0.734484	1.13366
$180,000 or more	-0.097866	0.0984922	-0.993643	0.320397		0.90677	0.748229	1.10106
Prefer not to answer	0.0826855	0.100394	0.823613	0.41016		1.0862	0.892922	1.32379
Rural/suburban/urban												Combined (dog effects purebred)
	Estimate	Std. Error	z value	Pr(>|z|)		Rural/suburban/urban	CI 2.5	C1 97.5					Estimate	Std. Error	z value	Pr(>|z|)
(Intercept)	-0.4906	0.0301128	-16.2921	1.1238e-59		1.04684	0.979384	1.11916				(Intercept)	-1.17609	0.207932	-5.65613	1.54823e-08
Suburban	0.0457727	0.0340328	1.34496	0.178638		1.19182	1.10082	1.29046				Australian cattle dog	-0.189356	0.271579	-0.69724	0.485652
Rural	0.175484	0.0405473	4.32789	1.50541e-05								Australian shepherd	0.0985744	0.22784	0.432648	0.665271
												Beagle	-0.547754	0.255449	-2.14428	0.0320105
												Bernese mountain dog	0.246996	0.287794	0.858237	0.390762
												Border collie	0.31458	0.238035	1.32157	0.186312
Dog diet (commercial dry as reference)												Boston terrier	-0.705265	0.274027	-2.5737	0.0100617
	Estimate	Std. Error	z value	Pr(>|z|)								Boxer	0.150868	0.253756	0.594541	0.552151
(Intercept)	-0.494546	0.0137848	-35.8763	7.15272e-282		Dog diet	CI 2.5	C1 97.5				Cavalier king charles spaniel	-0.0731628	0.260427	-0.280934	0.778761
Commercially prepared canned food	-0.124493	0.0641457	-1.94078	0.0522848		0.882945	0.778044	1.00055				Chihuahua	-1.02696	0.25667	-4.0011	6.30496e-05
Commercially prepared freeze-dried food	0.532287	0.104764	5.08081	3.75828e-07		1.70282	1.38668	2.09158				Cocker spaniel	-0.168866	0.27414	-0.615985	0.537905
Commercially prepared refrigerated or frozen raw food	0.663296	0.0686396	9.66346	4.3105e-22		1.94118	1.69716	2.22133				Dachshund	-0.73562	0.237419	-3.09841	0.00194564
Commercially prepared semi-dry or semi-moist food	-0.118558	0.122531	-0.967579	0.333255		0.8882	0.696425	1.12647				Doberman Pinscher	0.455067	0.268967	1.69191	0.090664
Home prepared cooked diet	0.43336	0.062455	6.93875	3.95581e-12		1.54243	1.36458	1.74322				English springer spaniel	-0.192583	0.269003	-0.715914	0.474044
Home prepared raw diet	1.34184	0.117454	11.4244	3.15749e-30		3.82609	3.04904	4.83439				French bulldog	-0.211957	0.277006	-0.765172	0.444169
Other	0.511214	0.0923251	5.5371	3.0752e-08		1.66731	1.39123	1.99836				German shepherd	0.49056	0.220992	2.21981	0.0264314
												German shorthaired pointer	-0.217658	0.277675	-0.783857	0.433124
												Golder retriever	0.308415	0.210927	1.46219	0.143689
												Great dane	0.329259	0.261483	1.2592	0.207959
												Greyhound	0.205766	0.262531	0.78378	0.433169
Combined (dog effects)												Havanese	-0.738662	0.267437	-2.762	0.00574483
	Estimate	Std. Error	z value	Pr(>|z|)								Jack russell terreier	-0.880636	0.282015	-3.12266	0.00179228
(Intercept)	-1.66437	0.061141	-27.2218	3.5818e-163								Labrador retriever	0.305799	0.209904	1.45685	0.145158
dd_weight_lbs	0.0120666	0.000499944	24.136	1.04713e-128								Minature schnauzer	-0.493478	0.258164	-1.91149	0.0559422
dd_age_years	0.122005	0.00353267	34.5361	2.30759e-261								Pembroke welsh corgi	-0.201808	0.254971	-0.791493	0.428656
dd_breed_pure_or_mixed	-0.24396	0.0275405	-8.85824	8.12894e-19								Pomeranian	-0.784286	0.303576	-2.5835	0.00978044
df_ever_overweight1	0.181556	0.0302554	6.0008	1.96345e-09								Poodle	-0.429415	0.228374	-1.88031	0.0600654
												Pug	-0.766585	0.26204	-2.92545	0.0034396
												Shetland sheepdog	0.121898	0.264698	0.460517	0.645145
												ShihTzu	-1.11112	0.267205	-4.15829	3.20645e-05
												Siberian husky	-0.161642	0.266519	-0.606494	0.544187
												West highland white terrier	-0.874509	0.283978	-3.0795	0.00207347
												Yorkshire terrier	-0.761032	0.267151	-2.8487	0.0043898
												dd_age_years	0.124272	0.00591456	21.0113	5.17477e-98
Combined dog and owner AIC effects												df_ever_overweight1	0.117671	0.0506827	2.32172	0.020248
	Estimate	Std. Error	z value	Pr(>|z|)
(Intercept)	-1.61428	0.135283	-11.9326	8.00258e-33
25-34	0.107664	0.129088	0.834039	0.404259
35-44	0.200145	0.128141	1.56191	0.118309
45-54	0.0784334	0.127359	0.615847	0.537996
55-64	0.107089	0.126154	0.848877	0.39595
65-74	0.239126	0.126792	1.88597	0.059299
75 and older	0.0545455	0.13782	0.395774	0.692272
Bachelor's	-0.0374682	0.0368297	-1.01734	0.308993
Master's	-0.106511	0.0384474	-2.77031	0.00560034
Professional/Doctorate	-0.146067	0.0440266	-3.31771	0.000907594
Dog weight	0.0118591	0.000472187	25.1153	3.3885e-139
Dog age	0.115359	0.00344719	33.4646	1.57635e-245
Dog ever overweight	0.165348	0.0297115	5.5651	2.61997e-08
Dog mixed breed	-0.272154	0.0268239	-10.146	3.45311e-24
---

## Sheet: OA effects
OA effects
Joint supplement						OR	0.025	0.95
	Estimate	Std. Error	z value	Pr(>|z|)		3.82475	3.44832	4.24761
(Intercept)	-3.37181	0.043725	-77.114	0
joints	1.34149	0.0531711	25.2298	1.88938e-140
Age
	Estimate	Std. Error	z value	Pr(>|z|)
(Intercept)	-5.45063	0.0857296	-63.5793	0		OR	0.025	0.95
dd_age_years	0.294596	0.00726241	40.5645	0		1.34258	1.32375	1.36199
Weight
	Estimate	Std. Error	z value	Pr(>|z|)
(Intercept)	-3.0545	0.0510617	-59.8198	0		OR	0.025	0.95
dd_weight_lbs	0.00757273	0.000795785	9.51605	1.79894e-21		1.0076	1.00603	1.00917
Ever overweight
	Estimate	Std. Error	z value	Pr(>|z|)
(Intercept)	-2.91162	0.0331915	-87.722	0		OR	0.025	0.95
df_ever_overweight1	0.765319	0.0508619	15.047	3.6129e-51		2.14968	1.94537	2.37468
Sex
	Estimate	Std. Error	z value	Pr(>|z|)		OR	0.025	0.95
(Intercept)	-2.68332	0.0351434	-76.3533	0		1.0663	0.968473	1.17409
dd_sex	0.0641921	0.0491064	1.3072	0.191144
Neutering
	Estimate	Std. Error	z value	Pr(>|z|)		OR	0.025	0.95
(Intercept)	-3.92836	0.173164	-22.6858	6.1896e-114		3.77827	2.72763	5.42693
dd_spayed_or_neuteredTrue	1.32927	0.174935	7.59865	2.99232e-14
Joint, age, weight, overweight, and neutering
	Estimate	Std. Error	z value	Pr(>|z|)
(Intercept)	-7.94866	0.223662	-35.5388	1.23954e-276
joints	0.84697	0.0576711	14.6862	7.90089e-49
dd_age_years	0.322703	0.00870875	37.055	1.49162e-300
dd_weight_lbs	0.0161753	0.000959721	16.8542	9.77768e-64
df_ever_overweight1	0.312305	0.0551754	5.66023	1.51167e-08
dd_spayed_or_neuteredTrue	0.77345	0.185907	4.16042	3.17659e-05
